# Supplementary material for: Caffeine as an Active Ingredient in Cosmetic Preparations Against Hair Loss: A Systematic Review of Available Clinical Evidence
Source: Healthcare (Basel). 2025 Feb 12;13(4):395. doi: 10.3390/healthcare13040395 (PMC11855793; doi:10.3390/healthcare13040395)
Supplement: Supplementary file 1 [file healthcare-13-00395-s001.zip]

Archive with 1 entries (1 files):
- healthcare-3410952-supplementary.pdf
